# Supplementary material for: The NuA4 acetyltransferase and histone H4 acetylation promote replication recovery after topoisomerase I-poisoning
Source: Epigenetics Chromatin. 2019 Apr 16;12:24. doi: 10.1186/s13072-019-0271-z (PMC6466672; doi:10.1186/s13072-019-0271-z)
Supplement: Supplementary file 2 — Additional file 2: Table S1. S. pombe strains used in this study. [file 13072_2019_271_MOESM2_ESM.xlsx]

## Sheet: Sheet1
Table 1. S. pombe strains used in this study
Strain	Genotype (all strains contain leu1-32 and ura4-D18)
Y0001	h-
Y0211	h- swi1::kanMX6
Y0256	h+ swi1::kanMX6
Y0669	h+ rad52-YFP:Kanr
Y0670	h- rad52-YFP:Kanr
Y1136	h+ top1::kanMX6
Y2229	h- vid21-FLAG:kanMX6
Y2525	h- kanMX6-nmt81-3FLAG-vid21
Y2587	h- h3.3/h4.3-K5,8,12,16R:kanMX6 his3-D1
Y2594	h- kanMX6-nmt81-3FLAG-vid21 rad52-YFP:hphMX6
Y2628	h- vid21-5FLAG:hphMX6 swi1::kanMX6
Y2641	swi1::kanMX6 kanMX6-nmt81-3FLAG-vid21
Y2642	swi1::kanr kanMX6-nmt81-3FLAG-vid21
Y2688	h- mst1-5FLAG:hphMX6
Y2717	h+ vid21-13Myc:kanMX6 mst1-5FLAG:hphMX6
Y2719	h- h3.1/h4.1-K5,8,12,16R:hphMX6 his3-D1
Y2721	h+ h3.2/h4.2-K5,8,12,16R:natMX6 his3-D1
Y2778	h- mst1-L344S-5FLAG:kanMX6
Y2780	h+ mst1-L344S-5FLAG:kanMX6
Y2781	h+ mst1-L344S-5FLAG:hphMX6
Y2800	h+ h3.2/h4.2-K5,8,12,16-natMX6 rad52-YFP:leu1+ his3-D1
Y2881	h- mst1-L344S-5FLAG:kanMX6 rad52-YFP:leu1+
Y2918	h- mst1-L344S-5FLAG:hphMX6 swi1::kanMX6
Y2919	h+ mst1-L344S-5FLAG:hphMX6 swi1::kanMX6
Y2978	h- h3.1/h4.1∆::kanMX6 h3.3/h4.3∆::hphMX6 his3-D1
Y3126	h+ h3.1/h4.1∆::kanMX6 h3.2/h4.2-K16R:natMX6 h3.3/h4.3∆::hphMX6 his3-D1
Y3127	h+ h3.1/h4.1∆::kanMX6 h3.2-K9R/h4.2:natMX6 h3.3/h4.3∆::hphMX6 his3-D1
Y3128	h+ h3.1/h4.1∆::kanMX6 h3.2-K56R/h4.2:natMX6 h3.3/h4.3∆::hphMX6 his3-D1
Y3153	h+ h3.1/h4.1∆::kanMX6 h3.2/h4.2-K5R:natMX6 h3.3/h4.3∆::hphMX6 his3-D1
Y3155	h+ h3.1/h4.1∆::kanMX6 h3.2/h4.2-K12R:natMX6 h3.3/h4.3∆::hphMX6 his3-D1
Y3170	h+ h3.1/h4.1∆::kanMX6 h3.2/h4.2-K8R:natMX6 h3.3/h4.3∆::hphMX6 his3-D1
Y3480	h? swi1::KanMX6 h3.2/h4.2:K5,8,12,16R-natMX6
Y3481	h? swi1::KanMX6 h3.2/h4.2:K5,8,12,16R-natMX6
Y3500	h+ h3.1/h4.1∆::kanMX6 h3.2/h4.2-K5,12R:natMX6 h3.3/4.3∆::hphMX6 his3-D1
Y5230	h+ kanMX6-nmt81-3FLAG-vid21 h3.2/h4.2:K5,8,12,16R-natMX6 his3-D1
Y5231	h- kanMX6-nmt81-3FLAG-vid21 h3.2/h4.2:K5,8,12,16R-natMX6 his3-D1
Y5238	h+ mst1-L344S-5FLAG:kanMX6 h3.2/h4.2:K5,8,12,16R-natMX6
Y5239	h- mst1-L344S-5FLAG:kanMX6(ts) h3.2/h4.2:K5,8,12,16R-natMX6
Y5244	h- top1::kanMX6 mst1-L344S-5FLAG:kanMX6
Y5245	h+ top1::kanMX6 mst1-L344S-5FLAG:hphMX6
Y5248	h+ top1::kanMX6 kanMX6-nmt81-3FLAG-vid21
Y5250	h+ top1::kanMX6 kanMX6-nmt81-3FLAG-vid21
